# Supplementary material for: Light Requirement Dynamics in Three Common Submerged Macrophytes: From Establishment to Peak Biomass
Source: Plants (Basel). 2026 Mar 31;15(7):1066. doi: 10.3390/plants15071066 (PMC13074490; doi:10.3390/plants15071066)
Supplement: Supplementary file 1 [file plants-15-01066-s001.zip]

Archive with 1 entries (1 files):
- plants-4176259-supplementary.pdf
